# Supplementary material for: Purr-ceiving feelings: domestic cats respond to intraspecific cues of emotion
Source: PeerJ. 2026 May 25;14:e21292. doi: 10.7717/peerj.21292 (PMC13218337; doi:10.7717/peerj.21292)
Supplement: Supplemental Information 12 [file peerj-14-21292-s012.zip]

Archive with 12 entries (12 files):
- Hiss1.mp3
- Hiss2.mp3
- Hiss3.mp3
- Purr1.mp3
- Purr2.mp3
- Purr3.mp3
- Trill1.mp3
- Trill2.mp3
- Trill3.mp3
- Yowl1.mp3
- Yowl2.mp3
- Yowl3.mp3
